# Supplementary material for: Escherichia coli Genomic Diversity within Extraintestinal Acute Infections Argues for Adaptive Evolution at Play
Source: mSphere. 2021 Jan 6;6(1):e01176-20. doi: 10.1128/mSphere.01176-20 (PMC7845604; doi:10.1128/mSphere.01176-20)
Supplement: DATA SET S1 [file mSphere.01176-20-sd001.csv]

patient	isolates	aa_new_seq	aa_position	aa_ref_seq	mut_size	position	gene_name	gene_position	gene_product	snp_type	type	synonymous	Remarks	phase_disrupt	plasmidic
patient_11	4248	*	63	E	1	757867	epsD	187	Putative glycosyltransferase EpsD	nonsense	SNP	FALSE	NA	TRUE	NA
patient_11	4254	*	99	Q	1	1309182	ynaA_2	295	Rac prophage, predicted tail protein	nonsense	SNP	FALSE	NA	TRUE	NA
patient_11	4254	A	179	T	1	6362	fimH	535	minor fimbrial subunit, D-mannose specific adhesin	nonsynonymous	SNP	FALSE	NA	NA	NA
patient_11	4254	A	46	T	1	709158	JJGPNMLM_03777	136	hypothetical protein	nonsynonymous	SNP	FALSE	NA	NA	NA
patient_11	4250	D	195	N	1	1168954	mreB	583	longitudinal peptidoglycan synthesis/chromosome segregation-directing complex	nonsynonymous	SNP	FALSE	NA	NA	NA
patient_11	4254	E	470	E	1	1200488	prpD	1410	2-methylcitrate dehydratase	synonymous	SNP	TRUE	NA	NA	NA
patient_11	4254	G	73	G	1	604275	asnC	219	AsnC-L-asparagine	synonymous	SNP	TRUE	NA	NA	NA
patient_11	4249	K	62	Q	1	6011	fimH	184	minor fimbrial subunit, D-mannose specific adhesin	nonsynonymous	SNP	FALSE	NA	NA	NA
patient_11	4250	L	150	V	1	6275	fimH	448	minor fimbrial subunit, D-mannose specific adhesin	nonsynonymous	SNP	FALSE	NA	NA	NA
patient_11	4254	L	23	L	1	1619414	lgt	69	phosphatidylglycerol-prolipoprotein diacylglyceryl transferase	synonymous	SNP	TRUE	NA	NA	NA
patient_11	4250	M	603	L	1	1216521	rsxC	1807	member of SoxR-reducing complex	nonsynonymous	SNP	FALSE	NA	NA	NA
patient_11	4250	N	124	S	1	16997	rpoS	371	RNA polymerase, sigma S (sigma 38) factor	nonsynonymous	SNP	FALSE	NA	NA	NA
patient_11	4254	N	35	D	1	1242813	yedW_14	103	putative DNA-binding response regulator in two-component system with YedV	nonsynonymous	SNP	FALSE	NA	NA	NA
patient_11	4253	NA	NA	NA	1	906030	crcB/cspE	intergenic (+14/+40)	F- efflux transporter / involved in resistance to camphor-induced chromosome decondensation/transcription antiterminator and regulator of RNA stability	intergenic	SNP	NA	NA	NA	NA
patient_11	4254	NA	NA	NA	1	926585	cueO_1	coding (1072/1818 nt)	multicopper oxidase with role in copper homeostasis	NA	INS	NA	NA	TRUE	NA
patient_11	4248	NA	NA	NA	1	1211551	envZ_4/elbB	intergenic (+123/-107)	EnvZ sensory histidine kinase/isoprenoid biosynthesis protein with amidotransferase-like domain protein	intergenic	SNP	NA	NA	NA	NA
patient_11	4252	NA	NA	NA	12	56822	JJGPNMLM_04544	coding (499-510/1221 nt)	hypothetical protein	NA	DEL	NA	NA	FALSE	TRUE
patient_11	4254	NA	NA	NA	1	406303	metF/metL	intergenic (-324/+25)	5,10-methylenetetrahydrofolate reductase/aspartate kinase / homoserine dehydrogenase	intergenic	SNP	NA	NA	NA	NA
patient_11	4252	NA	NA	NA	20	592258	rbsR	coding (557-576/993 nt)	RbsR DNA-binding transcriptional repressor	NA	DEL	NA	NA	TRUE	NA
patient_11	4254	NA	NA	NA	1	563839	rfe	coding (84/1104 nt)	undecaprenyl-phosphate alpha-N-acetylglucosaminyl transferase	NA	INS	NA	NA	TRUE	NA
patient_11	4253|4251|4254	NA	NA	NA	1	444013	rhaA/rhaD	intergenic (+142/-309)	L-rhamnose isomerase/rhamnulose-1-phosphate aldolase monomer	intergenic	SNP	NA	NA	NA	NA
patient_11	4254	NA	NA	NA	1	1587317	ygeR	coding (218/756 nt)	putative lipoprotein, predicted DNA-binding transcriptional regulator	NA	INS	NA	NA	TRUE	NA
patient_11	4252	Q	373	P	1	1071423	acrB	1118	AcrB RND-type permease	nonsynonymous	SNP	FALSE	NA	NA	NA
patient_11	4253	R	111	L	1	592502	rbsR	332	RbsR DNA-binding transcriptional repressor	nonsynonymous	SNP	FALSE	NA	NA	NA
patient_11	4254	R	180	Q	1	240987	tonB	539	TonB energy transducing system - TonB subunit	nonsynonymous	SNP	FALSE	NA	NA	NA
patient_11	4254	R	207	R	1	32653	ddpF	621	YddO	synonymous	SNP	TRUE	NA	NA	NA
patient_11	4253	S	117	F	1	913734	cheZ	350	CheZ	nonsynonymous	SNP	FALSE	NA	NA	NA
patient_11	4250	V	133	L	1	6224	fimH	397	minor fimbrial subunit, D-mannose specific adhesin	nonsynonymous	SNP	FALSE	NA	NA	NA
patient_11	4254	V	335	V	1	510718	glpB	1005	glycerol-3-phosphate dehydrogenase (anaerobic), membrane anchor subunit	synonymous	SNP	TRUE	NA	NA	NA
patient_11	4253	V	70	D	1	81266	fliC_1	209	flagellar biosynthesis, flagellin, filament structural protein	nonsynonymous	SNP	FALSE	NA	NA	NA
patient_11	4254	Y	131	H	1	1467034	nhaR	391	NhaR transcriptional activator	nonsynonymous	SNP	FALSE	NA	NA	NA
patient_11	4254	NA	NA	NA	3109	1	hsdM_1–[JJGPNMLM_03104]	NA	hsdM_1, JJGPNMLM_03103, [JJGPNMLM_03104]	NA	DEL	NA	NA	TRUE	NA
patient_11	4254	NA	NA	NA	17491	20272	[rpoS]–JJGPNMLM_04662	NA	[rpoS], ygbN, JJGPNMLM_04644, ygbL, JJGPNMLM_04646, ygbJ, ygbI, pphB, mutS, intF, JJGPNMLM_04652, JJGPNMLM_04653, JJGPNMLM_04654, JJGPNMLM_04655, JJGPNMLM_04656, JJGPNMLM_04657, JJGPNMLM_04658, JJGPNMLM_04659, JJGPNMLM_04660, JJGPNMLM_04661, JJGPNMLM_04662	NA	DEL	NA	rpoS;mutS	TRUE	NA
patient_11	4248	NA	NA	NA	28192	1257955	[ynfK_1]–JJGPNMLM_04389	NA	[ynfK_1], insAB-1_35, JJGPNMLM_04352, ynfK_2, clcB, dmsD, ynfH, ynfG, ynfF, ynfE_1, ynfE_2, ynfD, ynfC, speG, ynfB, JJGPNMLM_04365, rspA, rspB, intQ_2, JJGPNMLM_04369, ydfE, ydfD_2, dicB, JJGPNMLM_04373, rzpQ, ydfB, ydfA, dicA, dicC_2, ydfX, yfdO_3, JJGPNMLM_04381, JJGPNMLM_04382, JJGPNMLM_04383, JJGPNMLM_04384, insAB‑1_36, JJGPNMLM_04386, ydfW, insAB‑1_37, JJGPNMLM_04389	NA	DEL	NA	NA	TRUE	NA
patient_11	4253	NA	NA	NA	4050	775342	[galE]–[galM]	NA	[galE], galT, galK, [galM]	NA	DEL	NA	NA	FALSE	NA
patient_11	4253|4249	NA	NA	NA	5768	1068136	[mscK]–JJGPNMLM_02654	NA	[mscK], acrR, acrA, acrB, insAB-1_23, JJGPNMLM_02654	NA	DEL	NA	NA	TRUE	NA
patient_13	4428	*	166	Q	1	1974694	miaA	496	tRNA(i6A37) synthase	nonsense	SNP	FALSE	NA	TRUE	NA
patient_13	4428	*	287	Q	1	3719492	glnL_6	859	NtrB	nonsense	SNP	FALSE	NA	TRUE	NA
patient_13	4428	*	35	G	1	4848991	NELLJIHE_04558	103	hypothetical protein	nonsense	SNP	FALSE	NA	TRUE	NA
patient_13	4434	*	562	E	1	3718667	glnL_6	1684	NtrB	nonsense	SNP	FALSE	NA	TRUE	NA
patient_13	4431	A	451	E	1	555218	putA	1352	fused PutA transcriptional repressor / proline dehydrogenase / 1-pyrroline-5-carboxylate dehydrogenase	nonsynonymous	SNP	FALSE	NA	NA	NA
patient_13	4428	A	51	A	1	4876236	sufA	153	Fe-S cluster assembly, scaffold protein	synonymous	SNP	TRUE	NA	NA	NA
patient_13	4433	A	93	T	1	2618042	ilvB_2	277	acetohydroxybutanoate synthase / acetolactate synthase	nonsynonymous	SNP	FALSE	NA	NA	NA
patient_13	4433	A	97	V	1	4858958	ydiS	290	putative flavoprotein	nonsynonymous	SNP	FALSE	NA	NA	NA
patient_13	4433	D	185	G	1	196549	fnr	554	FNR DNA-binding transcriptional dual regulator	nonsynonymous	SNP	FALSE	NA	NA	NA
patient_13	4433	D	37	G	1	3398520	NELLJIHE_03194	110	hypothetical protein	nonsynonymous	SNP	FALSE	NA	NA	NA
patient_13	4433	D	84	G	1	1371679	ecpD	251	hypothetical protein	nonsynonymous	SNP	FALSE	NA	NA	NA
patient_13	4433	E	172	E	1	2367094	fdoH	516	formate dehydrogenase-O, beta subunit	synonymous	SNP	TRUE	NA	NA	NA
patient_13	4433	E	177	A	1	3577177	prfB	530	peptide chain release factor RF2	nonsynonymous	SNP	FALSE	NA	NA	NA
patient_13	4433	E	346	E	1	158128	ynbD	1038	putative phosphatase, inner membrane protein	synonymous	SNP	TRUE	NA	NA	NA
patient_13	4429	E	55	*	1	4848784	NELLJIHE_04557	163	hypothetical protein	nonsynonymous	SNP	FALSE	NA	NA	NA
patient_13	4428	G	293	E	1	2920003	glpD_1	878	glycerol-3-phosphate dehydrogenase, aerobic	nonsynonymous	SNP	FALSE	NA	NA	NA
patient_13	4431	H	100	R	1	3760332	rpoS	299	RNA polymerase, sigma S (sigma 38) factor	nonsynonymous	SNP	FALSE	NA	NA	NA
patient_13	4428	H	409	R	1	555092	putA	1226	fused PutA transcriptional repressor / proline dehydrogenase / 1-pyrroline-5-carboxylate dehydrogenase	nonsynonymous	SNP	FALSE	NA	NA	NA
patient_13	4434	H	90	Q	1	4645055	fliC	270	flagellar biosynthesis, flagellin, filament structural protein	nonsynonymous	SNP	FALSE	NA	NA	NA
patient_13	4433	L	195	L	1	2562629	glmS	583	L-glutamine:D-fructose-6-phosphate aminotransferase	synonymous	SNP	TRUE	NA	NA	NA
patient_13	4434	M	18	I	1	196049	fnr	54	FNR DNA-binding transcriptional dual regulator	nonsynonymous	SNP	FALSE	NA	NA	NA
patient_13	4430	M	320	V	1	1609091	araA	958	L-arabinose isomerase monomer	nonsynonymous	SNP	FALSE	NA	NA	NA
patient_13	4434	N	182	D	1	554410	putA	544	fused PutA transcriptional repressor / proline dehydrogenase / 1-pyrroline-5-carboxylate dehydrogenase	nonsynonymous	SNP	FALSE	NA	NA	NA
patient_13	4433	NA	NA	NA	3265	1974973	[miaA]–[amiB]	NA	[miaA], mutL, [amiB]	NA	DEL	NA	NA	TRUE	NA
patient_13	4428	NA	NA	NA	1	1191844	acrB_2	coding (2420/3150 nt)	AcrB RND-type permease	NA	DEL	NA	NA	TRUE	NA
patient_13	4431	NA	NA	NA	36	1783430	fimH_2	coding (78-113/903 nt)	minor fimbrial subunit, D-mannose specific adhesin	NA	DEL	NA	NA	FALSE	NA
patient_13	4429	NA	NA	NA	1	4683222	flhA_2	coding (1855/1950 nt)	flagellar biosynthesis protein FlhA	NA	INS	NA	NA	TRUE	NA
patient_13	4432	NA	NA	NA	16	2920763	glpD_1	coding (103-118/1035 nt)	glycerol-3-phosphate dehydrogenase, aerobic	NA	DEL	NA	NA	TRUE	NA
patient_13	4433	NA	NA	NA	2	2920774	glpD_1	coding (106-107/1035 nt)	glycerol-3-phosphate dehydrogenase, aerobic	NA	DEL	NA	NA	TRUE	NA
patient_13	4434	NA	NA	NA	11	2919986	glpD_1	coding (885-895/1035 nt)	glycerol-3-phosphate dehydrogenase, aerobic	NA	DEL	NA	NA	TRUE	NA
patient_13	4430	NA	NA	NA	1	2920900	glpD_1/glpD_2	intergenic (-20/+24)	glycerol-3-phosphate dehydrogenase, aerobic/glycerol-3-phosphate dehydrogenase, aerobic	intergenic	SNP	NA	NA	NA	NA
patient_13	4429	NA	NA	NA	10	2920941	glpD_2	coding (412-421/438 nt)	glycerol-3-phosphate dehydrogenase, aerobic	NA	DEL	NA	NA	TRUE	NA
patient_13	4428	NA	NA	NA	5	2241615	hupA	coding (95-99/273 nt)	transcriptional dual regulator HU-alpha (HU-2)	NA	DEL	NA	NA	TRUE	NA
patient_13	4433|4428|4434	NA	NA	NA	9	4188570	lrhA	coding (102-110/948 nt)	LrhA DNA-binding transcriptional dual regulator	NA	DEL	NA	NA	FALSE	NA
patient_13	4429	NA	NA	NA	1	1974570	miaA	coding (620/849 nt)	tRNA(i6A37) synthase	NA	INS	NA	NA	TRUE	NA
patient_13	4433	NA	NA	NA	1	756612	NELLJIHE_00730/NELLJIHE_00731	intergenic (-84/+36)	hypothetical protein/hypothetical protein	NA	DEL	NA	NA	NA	NA
patient_13	4434	NA	NA	NA	5	885742	NELLJIHE_00849	coding (133-137/675 nt)	hypothetical protein	NA	DEL	NA	NA	TRUE	NA
patient_13	4433	NA	NA	NA	1	4720157	NELLJIHE_04429/holE	intergenic (-39/+64)	hypothetical protein/DNA polymerase III, th subunit	NA	INS	NA	NA	NA	NA
patient_13	4429	NA	NA	NA	1	2329067	priA/cytR_1	intergenic (+267/-60)	primosome factor N'/CytR-cytidine	intergenic	SNP	NA	NA	NA	NA
patient_13	4434	NA	NA	NA	1	2539616	rbsC_3	coding (813/966 nt)	ribose ABC transporter - membrane subunit	NA	DEL	NA	NA	TRUE	NA
patient_13	4434	NA	NA	NA	2	2537440	rbsR_2	coding (50/765 nt)	RbsR DNA-binding transcriptional repressor	NA	INS	NA	NA	TRUE	NA
patient_13	4428	NA	NA	NA	165	2536726	rbsR_2	coding (600-764/765 nt)	RbsR DNA-binding transcriptional repressor	NA	DEL	NA	NA	FALSE	NA
patient_13	4432	NA	NA	NA	26	2536747	rbsR_2	coding (718-743/765 nt)	RbsR DNA-binding transcriptional repressor	NA	DEL	NA	NA	TRUE	NA
patient_13	4433	NA	NA	NA	11	3760613	rpoS	coding (580-590/993 nt)	RNA polymerase, sigma S (sigma 38) factor	NA	DEL	NA	NA	TRUE	NA
patient_13	4430	NA	NA	NA	1	207870	tyrR	coding (399/1542 nt)	TyrR DNA-binding transcriptional dual regulator	NA	DEL	NA	NA	TRUE	NA
patient_13	4433	NA	NA	NA	1	3630463	ygdQ_2/mutH	intergenic (-22/+47)	putative transport protein/MutHLS complex, methyl-directed mismatch repair	NA	INS	NA	NA	NA	NA
patient_13	4434	NA	NA	NA	1	37967	yidP/chbB_1	intergenic (-132/-67)	putative DNA-binding transcriptional regulator/chitobiose / cellobiose PTS permease - ChbB subunit	intergenic	SNP	NA	NA	NA	NA
patient_13	4433	NA	NA	NA	1	1366774	ykgO/ecpR	intergenic (+899/-185)	putative ribosomal protein/MatA DNA-binding transcriptional dual regulator	NA	DEL	NA	NA	NA	NA
patient_13	4434	P	302	P	1	2712039	yibH	906	putative membrane protein	synonymous	SNP	TRUE	NA	NA	NA
patient_13	4428	P	477	S	1	4646214	fliC	1429	flagellar biosynthesis, flagellin, filament structural protein	nonsynonymous	SNP	FALSE	NA	NA	NA
patient_13	4428|4429	Q	255	*	1	2536727	rbsR_2	763	RbsR DNA-binding transcriptional repressor	nonsynonymous	SNP	FALSE	NA	NA	NA
patient_13	4433	Q	59	Q	1	3874450	rimM	177	ribosome maturation protein	synonymous	SNP	TRUE	NA	NA	NA
patient_13	4433	Q	85	L	1	1238326	nusB	254	transcription antitermination protein NusB	nonsynonymous	SNP	FALSE	NA	NA	NA
patient_13	4431	R	122	L	1	2537125	rbsR_2	365	RbsR DNA-binding transcriptional repressor	nonsynonymous	SNP	FALSE	NA	NA	NA
patient_13	4433	R	16	S	1	2336237	glpK	48	glycerol kinase	nonsynonymous	SNP	FALSE	NA	NA	NA
patient_13	4433	T	111	A	1	4889086	ydhW	331	putative protein	nonsynonymous	SNP	FALSE	NA	NA	NA
patient_13	4430	T	155	A	1	369615	minC	463	cell division inhibitor of the MinC-MinD-MinE and DicB-MinC systems that regulate septum placement	nonsynonymous	SNP	FALSE	NA	NA	NA
patient_13	4431	V	5	D	1	2921348	glpD_2	14	glycerol-3-phosphate dehydrogenase, aerobic	nonsynonymous	SNP	FALSE	NA	NA	NA
patient_13	4433	V	63	V	1	4044601	eutJ	189	putative chaperonin, ethanolamine utilization protein	synonymous	SNP	TRUE	NA	NA	NA
patient_13	4430	V	93	A	1	554144	putA	278	fused PutA transcriptional repressor / proline dehydrogenase / 1-pyrroline-5-carboxylate dehydrogenase	nonsynonymous	SNP	FALSE	NA	NA	NA
patient_13	4430	W	225	G	1	2536817	rbsR_2	673	RbsR DNA-binding transcriptional repressor	nonsynonymous	SNP	FALSE	NA	NA	NA
patient_13	4428|4429	W	321	*	1	3038200	rpoA	963	RNA polymerase, alpha subunit	nonsynonymous	SNP	FALSE	NA	NA	NA
patient_13	4433	Y	19	C	1	2992082	crp	56	CRP transcriptional dual regulator	nonsynonymous	SNP	FALSE	NA	NA	NA
patient_13	4430|4433	NA	NA	NA	53407	5025853	[lomR_3]–lomR_1	NA	[ymfN], NELLJIHE_00002, NELLJIHE_00003, NELLJIHE_00004, NELLJIHE_00005, NELLJIHE_00006, NELLJIHE_00007, NELLJIHE_00008, NELLJIHE_00009, NELLJIHE_00010, NELLJIHE_00011, NELLJIHE_00012, NELLJIHE_00013, NELLJIHE_00014,[lomR_3], NELLJIHE_04745, NELLJIHE_04746, NELLJIHE_04747, NELLJIHE_04748, NELLJIHE_04749, intE_2, ydfE_2, ydfD_2, dicB_2, NELLJIHE_04754, NELLJIHE_04755, NELLJIHE_04756, rzpQ, ydfB_2, …	NA	DEL	NA	NA	TRUE	NA
patient_13	4432	NA	NA	NA	8	3760042	rpoS	990	rpoS	NA	DEL	NA	NA	TRUE	NA
patient_17	5-36	*	127	Q	1	1528794	gltK	379	glutamate / aspartate ABC transporter - membrane subunit	nonsense	SNP	FALSE	NA	TRUE	NA
patient_17	5-40	*	133	Q	1	532878	yfgI	397	putative membrane protein	nonsense	SNP	FALSE	NA	TRUE	NA
patient_17	5-41	*	20	Q	1	2658392	hupA	58	transcriptional dual regulator HU-alpha (HU-2)	nonsense	SNP	FALSE	NA	TRUE	NA
patient_17	5-38	*	27	Y	1	2103406	tbpA	81	thiamin ABC transporter - periplasmic binding protein	nonsense	SNP	FALSE	NA	TRUE	NA
patient_17	5-36	*	471	E	1	2908664	ilvB_1	1411	acetohydroxybutanoate synthase / acetolactate synthase	nonsense	SNP	FALSE	NA	TRUE	NA
patient_17	5-36	*	94	Q	1	185595	FOBKHAMO_03826	280	hypothetical protein	nonsense	SNP	FALSE	NA	TRUE	NA
patient_17	5-36	A	111	A	1	1151096	agp	333	3-phytase / glucose-1-phosphatase	synonymous	SNP	TRUE	NA	NA	NA
patient_17	5-41|5-35	A	131	T	1	659234	yfeO	391	putative ion channel protein	nonsynonymous	SNP	FALSE	NA	NA	NA
patient_17	5-36	A	17	A	1	3072069	yibN	51	putative rhodanese-related sulfurtransferase	synonymous	SNP	TRUE	NA	NA	NA
patient_17	5-38	A	172	E	1	229098	cas3_2	515	protein involved in CRISPR R-loop formation and dissociation	nonsynonymous	SNP	FALSE	NA	NA	NA
patient_17	5-36	A	181	T	1	21972	yggR	541	putative transporter	nonsynonymous	SNP	FALSE	NA	NA	NA
patient_17	5-36	A	201	T	1	3558221	rsmI	601	16S rRNA 2'-O-ribose methyltransferase	nonsynonymous	SNP	FALSE	NA	NA	NA
patient_17	5-35	A	265	T	1	3497697	yhcC	793	putative Fe-S oxidoreductase	nonsynonymous	SNP	FALSE	NA	NA	NA
patient_17	5-36	A	69	T	1	1011622	ymgG	205	putative protein	nonsynonymous	SNP	FALSE	NA	NA	NA
patient_17	5-36	A	71	V	1	191647	gudX	212	glucarate dehydratase-related protein	nonsynonymous	SNP	FALSE	NA	NA	NA
patient_17	5-36	A;R	365;2	V;R	1	3168914	bcsZ;bcsC_1	1094;6	endo-1,4-D-glucanase;oxidase involved in cellulose synthesis	nonsynonymous;synonymous	SNP	NA	NA	NA	NA
patient_17	5-36	C	413	Y	1	3375210	yheS	1238	fused predicted transporter subunits of ABC superfamily: ATP-binding components	nonsynonymous	SNP	FALSE	NA	NA	NA
patient_17	5-36	C	49	G	1	545059	lsrF	145	putative class I aldolase	nonsynonymous	SNP	FALSE	NA	NA	NA
patient_17	5-36	C	67	R	1	3692116	ysgA_2	199	putative hydrolase	nonsynonymous	SNP	FALSE	NA	NA	NA
patient_17	5-35	D	118	Y	1	246180	rpoS	352	RNA polymerase, sigma S (sigma 38) factor	nonsynonymous	SNP	FALSE	NA	NA	NA
patient_17	5-40	D	195	E	1	593077	ddpB	585	YddR	nonsynonymous	SNP	FALSE	NA	NA	NA
patient_17	5-36	D	222	G	1	2004588	hemL	665	glutamate-1-semialdehyde aminotransferase	nonsynonymous	SNP	FALSE	NA	NA	NA
patient_17	5-40	D	440	Y	1	3119436	malS	1318	alpha-amylase	nonsynonymous	SNP	FALSE	NA	NA	NA
patient_17	5-36	D	635	G	1	1913613	paoC	1904	aldehyde dehydrogenase: molybdenum cofactor-binding subunit	nonsynonymous	SNP	FALSE	NA	NA	NA
patient_17	5-34	D	72	A	1	2658235	hupA	215	transcriptional dual regulator HU-alpha (HU-2)	nonsynonymous	SNP	FALSE	NA	NA	NA
patient_17	5-40	E	128	D	1	34375	dcd	384	dCTP deaminase	nonsynonymous	SNP	FALSE	NA	NA	NA
patient_17	5-36	E	135	E	1	3480723	sspA	405	stringent starvation protein A	synonymous	SNP	TRUE	NA	NA	NA
patient_17	5-36	E	213	G	1	672175	aldA	638	aldehyde dehydrogenase A, NAD-linked	nonsynonymous	SNP	FALSE	NA	NA	NA
patient_17	5-41	E	471	K	1	1139542	putA	1411	fused PutA transcriptional repressor / proline dehydrogenase / 1-pyrroline-5-carboxylate dehydrogenase	nonsynonymous	SNP	FALSE	NA	NA	NA
patient_17	5-36	F	267	C	1	380983	aroF	800	2-dehydro-3-deoxyphosphoheptonate aldolase	nonsynonymous	SNP	FALSE	NA	NA	NA
patient_17	5-36	F	270	V	1	170422	gcvA	808	GcvA DNA-binding transcriptional dual regulator	nonsynonymous	SNP	FALSE	NA	NA	NA
patient_17	5-40	F	34	I	1	808127	glpQ	100	glycerophosphoryl diester phosphodiesterase, periplasmic	nonsynonymous	SNP	FALSE	NA	NA	NA
patient_17	5-36	F	42	L	1	666095	ydcI_1	124	putative transcriptional regulator LysR-type	nonsynonymous	SNP	FALSE	NA	NA	NA
patient_17	5-34	F	633	L	1	1140028	putA	1897	fused PutA transcriptional repressor / proline dehydrogenase / 1-pyrroline-5-carboxylate dehydrogenase	nonsynonymous	SNP	FALSE	NA	NA	NA
patient_17	5-38	F	7	I	1	3411209	rpsH	19	30S ribosomal subunit protein S8	nonsynonymous	SNP	FALSE	NA	NA	NA
patient_17	5-36	G	1043	G	1	3493195	gltB	3129	glutamate synthase, large subunit	synonymous	SNP	TRUE	NA	NA	NA
patient_17	5-36	G	173	G	1	2072983	ftsZ	519	essential cell division protein FtsZ	synonymous	SNP	TRUE	NA	NA	NA
patient_17	5-36	G	262	G	1	2467207	ydcI_2	786	putative transcriptional regulator LysR-type	synonymous	SNP	TRUE	NA	NA	NA
patient_17	5-36	G	262	S	1	433325	hyfR_3	784	HyfR DNA-binding transcriptional activator	nonsynonymous	SNP	FALSE	NA	NA	NA
patient_17	5-38	G	264	D	1	2672591	rpoC	791	RNA polymerase, beta' subunit	nonsynonymous	SNP	FALSE	NA	NA	NA
patient_17	5-36	G	391	E	1	3534601	nusA	1172	transcription termination/antitermination L factor	nonsynonymous	SNP	FALSE	NA	NA	NA
patient_17	5-38	G	418	D	1	812922	nrdA	1253	ribonucleoside diphosphate reductase 1, alpha subunit	nonsynonymous	SNP	FALSE	NA	NA	NA
patient_17	5-36	G	42	D	1	498390	ydgD	125	putative peptidase	nonsynonymous	SNP	FALSE	NA	NA	NA
patient_17	5-40	G	549	D	1	2190043	slt	1646	soluble lytic murein transglycosylase	nonsynonymous	SNP	FALSE	NA	NA	NA
patient_17	5-40	G	556	D	1	1716080	mscK	1667	potassium dependent mechanosensitive channel MscK	nonsynonymous	SNP	FALSE	NA	NA	NA
patient_17	5-36	G	582	D	1	7280	smc_1	1745	Chromosome partition protein Smc	nonsynonymous	SNP	FALSE	NA	NA	TRUE
patient_17	5-36	H	134	Y	1	2150865	ispH	400	1-hydroxy-2-methyl-2-(E)-butenyl 4-diphosphate reductase	nonsynonymous	SNP	FALSE	NA	NA	NA
patient_17	5-36	H	154	H	1	2435937	epmB	462	lysine 2,3-aminomutase	synonymous	SNP	TRUE	NA	NA	NA
patient_17	5-36	H	269	R	1	1006813	FOBKHAMO_04635	806	hypothetical protein	nonsynonymous	SNP	FALSE	NA	NA	NA
patient_17	5-36	H	28	R	1	660388	tehA	83	TehA TDT transporter	nonsynonymous	SNP	FALSE	NA	NA	NA
patient_17	5-38	H	43	Q	1	2658321	hupA	129	transcriptional dual regulator HU-alpha (HU-2)	nonsynonymous	SNP	FALSE	NA	NA	NA
patient_17	5-36	H	486	Y	1	77303	FOBKHAMO_04756	1456	hypothetical protein	nonsynonymous	SNP	FALSE	NA	NA	TRUE
patient_17	5-36	H	630	Y	1	3292283	glgP	1888	glycogen phosphorylase	nonsynonymous	SNP	FALSE	NA	NA	NA
patient_17	5-36	I	283	L	1	2863449	xerC_1	847	site-specific recombinase, acts on cer sequence of ColE1, effects chromosome segregation at cell division	nonsynonymous	SNP	FALSE	NA	NA	NA
patient_17	5-36	K	198	K	1	3220065	yhiN	594	putative oxidoreductase with FAD/NAD(P)-binding domain protein	synonymous	SNP	TRUE	NA	NA	NA
patient_17	5-36	K	606	E	1	114377	xdhA	1816	xanthine dehydrogenase subunit	nonsynonymous	SNP	FALSE	NA	NA	NA
patient_17	5-36	K	89	K	1	3772138	insC-1_6	267	IS2 element protein InsA	synonymous	SNP	TRUE	NA	NA	NA
patient_17	5-36	L	131	L	1	1920641	frsA	393	fermentation/respiration switch protein	synonymous	SNP	TRUE	NA	NA	NA
patient_17	5-39	L	187	R	1	802549	ycjT	560	putative hydrolase	nonsynonymous	SNP	FALSE	NA	NA	NA
patient_17	5-38	L	210	L	1	1848115	codB	630	cytosine transporter	synonymous	SNP	TRUE	NA	NA	NA
patient_17	5-36	L	259	L	1	1254631	rpsA	775	30S ribosomal subunit protein S1	synonymous	SNP	TRUE	NA	NA	NA
patient_17	5-34	L	267	F	1	2093638	leuO	801	LeuO DNA-binding transcriptional dual activator	nonsynonymous	SNP	FALSE	NA	NA	NA
patient_17	5-36	L	27	L	1	1572559	uspG	81	universal stress protein UP12	synonymous	SNP	TRUE	NA	NA	NA
patient_17	5-38	L	494	L	1	871418	yejM	1482	putative hydrolase, inner membrane	synonymous	SNP	TRUE	NA	NA	NA
patient_17	5-39	L	498	M	1	666260	fryA	1492	fused predicted PTS system enzymes: Hpr component, enzyme I component, enzyme IIA component	nonsynonymous	SNP	FALSE	NA	NA	NA
patient_17	5-38	L	897	L	1	1140822	putA	2691	fused PutA transcriptional repressor / proline dehydrogenase / 1-pyrroline-5-carboxylate dehydrogenase	synonymous	SNP	TRUE	NA	NA	NA
patient_17	5-36	L	90	L	1	2832077	fadA	268	3-ketoacyl-CoA thiolase	synonymous	SNP	TRUE	NA	NA	NA
patient_17	5-36	M	134	T	1	2310444	idnD	401	L-idonate 5-dehydrogenase	nonsynonymous	SNP	FALSE	NA	NA	NA
patient_17	5-36	M	277	T	1	3749571	kdsD_2	830	D-arabinose 5-phosphate isomerase	nonsynonymous	SNP	FALSE	NA	NA	NA
patient_17	5-36	M	333	V	1	3599934	sstT	997	serine / threonine:Na+ symporter	nonsynonymous	SNP	FALSE	NA	NA	NA
patient_17	5-36	M	74	V	1	218794	FOBKHAMO_00223	220	hypothetical protein	nonsynonymous	SNP	FALSE	NA	NA	NA
patient_17	5-36	N	105	D	1	1931265	yafL	313	putative lipoprotein and C40 family peptidase	nonsynonymous	SNP	FALSE	NA	NA	NA
patient_17	5-36	N	205	T	1	2574363	actP	614	acetate / glycolate transporter	nonsynonymous	SNP	FALSE	NA	NA	NA
patient_17	5-36	N	261	D	1	2941559	atpA	781	ATP synthase F1 complex - alpha subunit	nonsynonymous	SNP	FALSE	NA	NA	NA
patient_17	5-40	N	261	I	1	1037094	potD	782	putrescine / spermidine ABC transporter - periplasmic binding protein	nonsynonymous	SNP	FALSE	NA	NA	NA
patient_17	5-36	N	5	N	1	2958428	bglH	15	carbohydrate-specific outer membrane porin, cryptic	synonymous	SNP	TRUE	NA	NA	NA
patient_17	5-38	N	654	I	1	3386182	fusA	1961	elongation factor G	nonsynonymous	SNP	FALSE	NA	NA	NA
patient_17	5-41|5-35	NA	NA	NA	1313	79468	[FOBKHAMO_04758]–FOBKHAMO_04760	NA	[FOBKHAMO_04758], FOBKHAMO_04759, FOBKHAMO_04760	NA	DEL	NA	NA	TRUE	TRUE
patient_17	5-35	NA	NA	NA	1314	11230	[FOBKHAMO_04783]–FOBKHAMO_04785	NA	[FOBKHAMO_04783], FOBKHAMO_04784, FOBKHAMO_04785	NA	DEL	NA	NA	FALSE	TRUE
patient_17	5-36	NA	NA	NA	5166	1	[FOBKHAMO_04926]–FOBKHAMO_04931	NA	[FOBKHAMO_04926], FOBKHAMO_04927, mobA_2, FOBKHAMO_04929, yibT_2, FOBKHAMO_04931	NA	DEL	NA	NA	FALSE	TRUE
patient_17	5-36|5-34	NA	NA	NA	36492	1	[repB_2]–FOBKHAMO_04891	NA	<i><b>41 genes</b><BR>[repB_2], FOBKHAMO_04852, xerD_4, FOBKHAMO_04854, lgrD, ompT, FOBKHAMO_04857, insAB-1_45, FOBKHAMO_04859, FOBKHAMO_04860, insF-1, insO-2_6, insN-1_7, FOBKHAMO_04864, FOBKHAMO_04865, FOBKHAMO_04866, ykfF_3, ssb_2, FOBKHAMO_04869, virB_2, soj_2, insAB-1_46, insA-1_9, cirA_2, iucD, iucC, iucB, iucA, FOBKHAMO_04879, crcB_2, FOBKHAMO_04881, eno_2, znuB_2, znuB_3, fhuC_2, znuA_2, …	NA	DEL	NA	NA	FALSE	TRUE
patient_17	5-38	NA	NA	NA	7501	2358574	[tamB]–[cpdB]	NA	[tamB], tamA, msrA, ytfL, FOBKHAMO_02296, FOBKHAMO_02297, cysQ, [cpdB]	NA	DEL	NA	NA	TRUE	NA
patient_17	5-40|5-35	NA	NA	NA	1313	918793	[ybcK]–FOBKHAMO_00922	NA	[ybcK], FOBKHAMO_00921, FOBKHAMO_00922	NA	DEL	NA	NA	TRUE	NA
patient_17	5-38|5-35	NA	NA	NA	1313	914950	[yciB]–FOBKHAMO_00917	NA	[yciB], FOBKHAMO_00916, FOBKHAMO_00917	NA	DEL	NA	NA	TRUE	NA
patient_17	5-36	NA	NA	NA	1478	252648	[ygbI]–[mutS]	NA	[ygbI], pphB, [mutS]	NA	DEL	NA	NA	TRUE	NA
patient_17	5-36	NA	NA	NA	1	313817	alaE	coding (372/450 nt)	L-alanine exporter	NA	DEL	NA	NA	TRUE	NA
patient_17	5-36	NA	NA	NA	1	2955004	bglG/bglF	intergenic (+99/-34)	BglG transcriptional antiterminator (monomer)/beta-glucoside PTS permease BglF - cryptic	NA	DEL	NA	NA	NA	NA
patient_17	5-36|5-38	NA	NA	NA	1	1556805	crcB_1/cspE	intergenic (+14/+40)	F- efflux transporter / involved in resistance to camphor-induced chromosome decondensation/transcription antiterminator and regulator of RNA stability	intergenic	SNP	NA	NA	NA	NA
patient_17	5-34	NA	NA	NA	5	1551317	dacA	coding (1008/1284 nt)	D-alanyl-D-alanine carboxypeptidase, fraction A, penicillin-binding protein 5	NA	INS	NA	NA	TRUE	NA
patient_17	5-38	NA	NA	NA	1	1550775	dacA	coding (466/1284 nt)	D-alanyl-D-alanine carboxypeptidase, fraction A, penicillin-binding protein 5	NA	INS	NA	NA	TRUE	NA
patient_17	5-41	NA	NA	NA	33	997068	dadA/FOBKHAMO_00995	intergenic (-293/-5)	D-amino acid dehydrogenase/hypothetical protein	NA	DEL	NA	NA	NA	NA
patient_17	5-38	NA	NA	NA	1	1369512	dps/glnH	intergenic (+310/-94)	stationary phase nucleoid protein that sequesters iron and protects DNA from damage/glutamine ABC transporter - periplasmic binding protein	intergenic	SNP	NA	NA	NA	NA
patient_17	5-36|5-34	NA	NA	NA	8185	1	finO–FOBKHAMO_04919	NA	<i><b>28 genes</b><BR>finO, ycjY_2, FOBKHAMO_04894, traI, traD, ylpA, FOBKHAMO_04898, FOBKHAMO_04899, FOBKHAMO_04900, FOBKHAMO_04901, FOBKHAMO_04902, FOBKHAMO_04903, FOBKHAMO_04904, FOBKHAMO_04905, FOBKHAMO_04906, FOBKHAMO_04907, FOBKHAMO_04908, FOBKHAMO_04909, FOBKHAMO_04910, FOBKHAMO_04911, FOBKHAMO_04912, traA, traY, FOBKHAMO_04915, traM, FOBKHAMO_04917, yfjQ_3, FOBKHAMO_04919</i>	NA	DEL	NA	NA	TRUE	NA
patient_17	5-36	NA	NA	NA	1	751904	FOBKHAMO_00736/FOBKHAMO_00737	intergenic (-221/+115)	tRNA-Thr(tgt)/hypothetical protein	NA	DEL	NA	NA	NA	NA
patient_17	5-36	NA	NA	NA	1	760705	FOBKHAMO_00748	coding (217/231 nt)	hypothetical protein	NA	DEL	NA	NA	TRUE	NA
patient_17	5-40	NA	NA	NA	8	2293938	FOBKHAMO_02232/traC	intergenic (+221/+548)	hypothetical protein/DNA primase TraC	NA	DEL	NA	NA	NA	NA
patient_17	5-38	NA	NA	NA	1	2301154	FOBKHAMO_02239/alpA	intergenic (-137/+46)	hypothetical protein/AlpA DNA-binding transcriptional activator, CP4-57 prophage	intergenic	SNP	NA	NA	NA	NA
patient_17	5-34	NA	NA	NA	1	2304431	FOBKHAMO_02244	coding (108/942 nt)	hypothetical protein	NA	DEL	NA	NA	TRUE	NA
patient_17	5-34	NA	NA	NA	1	3150135	FOBKHAMO_03040/dppA	intergenic (+501/-242)	tRNA-Pro(cgg)/dipeptide ABC transporter - periplasmic binding protein	intergenic	SNP	NA	NA	NA	NA
patient_17	5-34	NA	NA	NA	1	3737513	FOBKHAMO_03604	coding (1096/1689 nt)	hypothetical protein	NA	DEL	NA	NA	TRUE	NA
patient_17	5-34	NA	NA	NA	1	391878	FOBKHAMO_04044/FOBKHAMO_04045	intergenic (+161/-12)	16S ribosomal RNA/tRNA-Glu(ttc)	intergenic	SNP	NA	NA	NA	NA
patient_17	5-38	NA	NA	NA	1	527588	FOBKHAMO_04179/FOBKHAMO_04180	intergenic (-171/+143)	hypothetical protein/hypothetical protein	intergenic	SNP	NA	NA	NA	NA
patient_17	5-39	NA	NA	NA	1	1016	FOBKHAMO_04776	coding (150/153 nt)	hypothetical protein	NA	DEL	NA	NA	TRUE	TRUE
patient_17	5-36	NA	NA	NA	3	44309	FOBKHAMO_04822/insN-1_6	intergenic (-101/-2)	hypothetical protein/CP4-6 prophage, partial regulator of insertion element IS911A	NA	SUB	NA	NA	NA	TRUE
patient_17	5-36	NA	NA	NA	5836	1	FOBKHAMO_04920–FOBKHAMO_04925	NA	FOBKHAMO_04920, FOBKHAMO_04921, FOBKHAMO_04922, FOBKHAMO_04923, FOBKHAMO_04924, FOBKHAMO_04925	NA	DEL	NA	NA	TRUE	TRUE
patient_17	5-35	NA	NA	NA	3589	1	FOBKHAMO_04946–FOBKHAMO_04948	NA	FOBKHAMO_04946, FOBKHAMO_04947, FOBKHAMO_04948	NA	DEL	NA	NA	TRUE	NA
patient_17	5-40|5-36|5-34	NA	NA	NA	3045	1	FOBKHAMO_04949–FOBKHAMO_04950	NA	FOBKHAMO_04949, FOBKHAMO_04950	NA	DEL	NA	NA	FALSE	NA
patient_17	5-36	NA	NA	NA	1	604281	gadC_2	coding (214/1461 nt)	glutamic acid:4-aminobutyrate antiporter	NA	DEL	NA	NA	TRUE	NA
patient_17	5-38	NA	NA	NA	1	3295019	glpD/glpE	intergenic (-55/-135)	glycerol-3-phosphate dehydrogenase, aerobic/thiosulfate sulfurtransferase	intergenic	SNP	NA	NA	NA	NA
patient_17	5-41	NA	NA	NA	1	1527667	gltI/gltJ	intergenic (+161/-9)	glutamate / aspartate ABC transporter - periplasmic binding protein/glutamate / aspartate ABC transporter - membrane subunit	intergenic	SNP	NA	NA	NA	NA
patient_17	5-36	NA	NA	NA	1	1349195	gsiA	coding (896/1872 nt)	glutathione ABC transporter - ATP binding subunit	NA	INS	NA	NA	TRUE	NA
patient_17	5-35	NA	NA	NA	5035	1	hokE_2–FOBKHAMO_04938	NA	hokE_2, FOBKHAMO_04933, FOBKHAMO_04934, FOBKHAMO_04935, FOBKHAMO_04936, FOBKHAMO_04937, FOBKHAMO_04938	NA	DEL	NA	NA	TRUE	NA
patient_17	5-40	NA	NA	NA	9	1742660	hupB	coding (163-171/273 nt)	transcriptional dual regulator HU-beta, NS1 (HU-1)	NA	DEL	NA	NA	FALSE	NA
patient_17	5-40	NA	NA	NA	1	2902279	ilvC	coding (384/1476 nt)	acetohydroxy acid isomeroreductase	NA	DEL	NA	NA	TRUE	NA
patient_17	5-40	NA	NA	NA	1	3178726	kdgK/yhjH	intergenic (-63/-169)	2-keto-3-deoxygluconokinase/c-di-GMP phosphodiesterase	intergenic	SNP	NA	NA	NA	NA
patient_17	5-40	NA	NA	NA	1	1043938	lolC/ycfT	intergenic (-223/-39)	LolCDE ABC lipoprotein transporter/putative transport protein	intergenic	SNP	NA	NA	NA	NA
patient_17	5-36	NA	NA	NA	1	1512776	nagB/nagA	intergenic (+43/-17)	glucosamine-6-phosphate deaminase/N-acetylglucosamine-6-phosphate deacetylase	NA	INS	NA	NA	NA	NA
patient_17	5-36	NA	NA	NA	1	10991	nupG/mltC	intergenic (-102/+99)	nucleoside:H+ symporter NupG/membrane-bound lytic murein transglycosylase C	intergenic	SNP	NA	NA	NA	NA
patient_17	5-36	NA	NA	NA	1	2029255	panB	coding (51/795 nt)	3-methyl-2-oxobutanoate hydroxymethyltransferase monomer	NA	DEL	NA	NA	TRUE	NA
patient_17	5-36	NA	NA	NA	1	620554	pptA/insB-1_1	intergenic (-184/-576)	putative 4-oxalocrotonate tautomerase (4-OT) monomer/IS1 protein InsB	intergenic	SNP	NA	NA	NA	NA
patient_17	5-41	NA	NA	NA	1	2921603	rbsR	coding (807/993 nt)	RbsR DNA-binding transcriptional repressor	NA	DEL	NA	NA	TRUE	NA
patient_17	5-36	NA	NA	NA	1	2764198	rhaA/rhaD	intergenic (+308/-143)	L-rhamnose isomerase/rhamnulose-1-phosphate aldolase monomer	intergenic	SNP	NA	NA	NA	NA
patient_17	5-36	NA	NA	NA	1	1485899	rhsC/ybfA	intergenic (-2/+240)	RhsC protein in rhs element/putative protein	intergenic	SNP	NA	NA	NA	NA
patient_17	5-38	NA	NA	NA	3	3518148	rpmA/FOBKHAMO_03399	intergenic (+54/-71)	50S ribosomal subunit protein L27/hypothetical protein	NA	DEL	NA	NA	NA	NA
patient_17	5-38	NA	NA	NA	1	3518154	rpmA/FOBKHAMO_03399	intergenic (+60/-67)	50S ribosomal subunit protein L27/hypothetical protein	intergenic	SNP	NA	NA	NA	NA
patient_17	5-34	NA	NA	NA	1	3258051	rpoH/livJ	intergenic (+236/-35)	RNA polymerase, sigma 32 (sigma H) factor/branched chain amino acid ABC transporter - periplasmic binding protein	intergenic	SNP	NA	NA	NA	NA
patient_17	5-36	NA	NA	NA	1	2662487	rsd/thiC	intergenic (+89/-145)	stationary phase protein, binds sigma 70 RNA polymerase subunit/thiamin biosynthesis protein ThiC	intergenic	SNP	NA	NA	NA	NA
patient_17	5-34	NA	NA	NA	183	2105026	thiP	coding (742-924/1611 nt)	thiamin ABC transporter - membrane subunit	NA	DEL	NA	NA	FALSE	NA
patient_17	5-34	NA	NA	NA	1	187881	uspC/flhD	intergenic (-130/-649)	universal stress protein/FlhDC DNA-binding transcriptional dual regulator	intergenic	SNP	NA	NA	NA	NA
patient_17	5-36	NA	NA	NA	1	52226	virB_1/FOBKHAMO_04833	intergenic (+49/-176)	Virulence regulon transcriptional activator VirB/hypothetical protein	intergenic	SNP	NA	NA	NA	TRUE
patient_17	5-36	NA	NA	NA	1	9745	yafN_2/FOBKHAMO_04783	intergenic (-481/-132)	antitoxin of the YafO-YafN toxin-antitoxin system/hypothetical protein	NA	INS	NA	NA	NA	TRUE
patient_17	5-36	NA	NA	NA	1	1822503	yaiO/frmR	intergenic (+55/-132)	outer membrane protein/regulator protein	NA	INS	NA	NA	NA	NA
patient_17	5-36	NA	NA	NA	1	151679	ybcL	coding (146/552 nt)	DLP12 prophage, predicted kinase inhibitor	NA	DEL	NA	NA	TRUE	NA
patient_17	5-38	NA	NA	NA	1	1334859	ybjG/deoR	intergenic (+41/-17)	undecaprenyl pyrophosphate phosphatase/DeoR DNA-binding transcriptional repressor	intergenic	SNP	NA	NA	NA	NA
patient_17	5-35	NA	NA	NA	2	1331369	ybjJ	coding (1016/1023 nt)	putative transporter	NA	INS	NA	NA	TRUE	NA
patient_17	5-36	NA	NA	NA	1	1331424	ybjJ/ybjI	intergenic (+48/-55)	putative transporter/FMN phosphatase	intergenic	SNP	NA	NA	NA	NA
patient_17	5-36	NA	NA	NA	2	1329544	ybjL/ybjK	intergenic (+66/+109)	putative transporter/putative DNA-binding transcriptional regulator	NA	SUB	NA	NA	NA	NA
patient_17	5-38	NA	NA	NA	1	666573	ydcI_1	coding (602/924 nt)	putative transcriptional regulator LysR-type	NA	INS	NA	NA	TRUE	NA
patient_17	5-35	NA	NA	NA	1	570635	ydeO_1/ydeN	intergenic (+146/-256)	YdeO DNA-binding transcriptional dual regulator/putative sulfatase	intergenic	SNP	NA	NA	NA	NA
patient_17	5-41	NA	NA	NA	1	259189	yebO/cspC	intergenic (+725/-100)	putative protein/stress protein, member of the CspA family, predicted DNA-binding transcriptional regulator	intergenic	SNP	NA	NA	NA	NA
patient_17	5-36	NA	NA	NA	1	179705	yecR/yecJ	intergenic (-423/-41)	putative protein/putative protein	intergenic	SNP	NA	NA	NA	NA
patient_17	5-38	NA	NA	NA	8	169416	ygdI/gcvA	intergenic (+152/-192)	putative lipoprotein/GcvA DNA-binding transcriptional dual regulator	NA	DEL	NA	NA	NA	NA
patient_17	5-36	NA	NA	NA	1	3573605	yhaB/tdcA	intergenic (-585/-204)	putative protein/TdcA DNA-binding transcriptional activator	intergenic	SNP	NA	NA	NA	NA
patient_17	5-36	NA	NA	NA	1	3573655	yhaB/tdcA	intergenic (-635/-154)	putative protein/TdcA DNA-binding transcriptional activator	intergenic	SNP	NA	NA	NA	NA
patient_17	5-36	NA	NA	NA	1	3206208	yhiS_1/arsC	intergenic (-617/+12)	hypothetical protein/arsenate reductase	NA	DEL	NA	NA	NA	NA
patient_17	5-36	NA	NA	NA	1	2207286	yjjV	coding (734/783 nt)	putative DNase	NA	DEL	NA	NA	TRUE	NA
patient_17	5-34|5-38	P	148	L	1	1370933	glnP	443	glutamine ABC transporter - membrane subunit	nonsynonymous	SNP	FALSE	NA	NA	NA
patient_17	5-41	P	266	S	1	3294169	glpD	796	glycerol-3-phosphate dehydrogenase, aerobic	nonsynonymous	SNP	FALSE	NA	NA	NA
patient_17	5-36	P	300	S	1	3895	FOBKHAMO_03658	898	hypothetical protein	nonsynonymous	SNP	FALSE	NA	NA	NA
patient_17	5-41	P	41	T	1	134162	yedQ	121	putative diguanylate cyclase	nonsynonymous	SNP	FALSE	NA	NA	NA
patient_17	5-41	Q	134	H	1	240205	exoX	402	exonuclease X	nonsynonymous	SNP	FALSE	NA	NA	NA
patient_17	5-36	Q	178	R	1	788468	ycjZ	533	putative transcriptional regulator LysR-type	nonsynonymous	SNP	FALSE	NA	NA	NA
patient_17	5-36|5-38	Q	318	L	1	3599978	sstT	953	serine / threonine:Na+ symporter	nonsynonymous	SNP	FALSE	NA	NA	NA
patient_17	5-38	Q	61	L	1	2942552	atpG	182	ATP synthase F1 complex - gamma subunit	nonsynonymous	SNP	FALSE	NA	NA	NA
patient_17	5-35	Q	723	L	1	440767	FOBKHAMO_04086	2168	hypothetical protein	nonsynonymous	SNP	FALSE	NA	NA	NA
patient_17	5-36	Q;S	407;9	*;L	1	1578995	FOBKHAMO_01548;FOBKHAMO_01549	1219;26	hypothetical protein;hypothetical protein	nonsynonymous;nonsynonymous	SNP	FALSE	NA	NA	NA
patient_17	5-36	R	242	R	1	509240	ynfF	726	oxidoreductase subunit	synonymous	SNP	TRUE	NA	NA	NA
patient_17	5-35	R	287	H	1	3035747	spoT	860	guanosine 3'-diphosphate 5'-triphosphate 3'-diphosphatase [multifunctional]	nonsynonymous	SNP	FALSE	NA	NA	NA
patient_17	5-38	R	310	W	1	3421602	rsmB	928	16S rRNA m5C967 methyltransferase	nonsynonymous	SNP	FALSE	NA	NA	NA
patient_17	5-34	R	318	W	1	1754591	cyoB	952	cytochrome bo terminal oxidase subunit I	nonsynonymous	SNP	FALSE	NA	NA	NA
patient_17	5-36	R	527	L	1	299010	yeaG	1580	protein kinase	nonsynonymous	SNP	FALSE	NA	NA	NA
patient_17	5-34	R	59	G	1	906189	FOBKHAMO_00903	175	hypothetical protein	nonsynonymous	SNP	FALSE	NA	NA	NA
patient_17	5-34	R	83	Q	1	76095	FOBKHAMO_04756	248	hypothetical protein	nonsynonymous	SNP	FALSE	NA	NA	TRUE
patient_17	5-36	S	13	P	1	948461	narI	37	nitrate reductase A, gamma subunit	nonsynonymous	SNP	FALSE	NA	NA	NA
patient_17	5-36	S	141	G	1	3210163	gor	421	glutathione reductase (NADPH)	nonsynonymous	SNP	FALSE	NA	NA	NA
patient_17	5-36	S	142	P	1	2837941	tatB	424	TatABCE protein export complex	nonsynonymous	SNP	FALSE	NA	NA	NA
patient_17	5-36	S	20	P	1	2041666	cueO	58	multicopper oxidase with role in copper homeostasis	nonsynonymous	SNP	FALSE	NA	NA	NA
patient_17	5-36	S	222	N	1	1351910	moeA	665	molybdenum::molybdopterin ligase	nonsynonymous	SNP	FALSE	NA	NA	NA
patient_17	5-36	S	279	S	1	3542868	nlpI	837	lipoprotein involved in cell division	synonymous	SNP	TRUE	NA	NA	NA
patient_17	5-36	S	44	P	1	1535068	FOBKHAMO_01504	130	hypothetical protein	nonsynonymous	SNP	FALSE	NA	NA	NA
patient_17	5-35	S	47	F	1	459261	iscR	140	IscR DNA-binding transcriptional dual regulator	nonsynonymous	SNP	FALSE	NA	NA	NA
patient_17	5-36	S	49	P	1	374912	nlpC	145	NlpC-putative lipoprotein hydrolase	nonsynonymous	SNP	FALSE	NA	NA	NA
patient_17	5-36	S	57	P	1	83145	FOBKHAMO_04764	169	hypothetical protein	nonsynonymous	SNP	FALSE	NA	NA	TRUE
patient_17	5-36	T	11	A	1	1189270	FOBKHAMO_01189	31	hypothetical protein	nonsynonymous	SNP	FALSE	NA	NA	NA
patient_17	5-40	T	112	I	1	59980	fau	335	5-formyltetrahydrofolate cyclo-ligase	nonsynonymous	SNP	FALSE	NA	NA	NA
patient_17	5-36	T	198	I	1	2920616	hsrA	593	inner membrane protein HsrA	nonsynonymous	SNP	FALSE	NA	NA	NA
patient_17	5-36	T	31	T	1	2393679	FOBKHAMO_02329	93	hypothetical protein	synonymous	SNP	TRUE	NA	NA	NA
patient_17	5-38	T	320	I	1	1136751	putP	959	proline:Na+ symporter	nonsynonymous	SNP	FALSE	NA	NA	NA
patient_17	5-38	T	321	P	1	750518	alaA	961	glutamate-pyruvate aminotransferase	nonsynonymous	SNP	FALSE	NA	NA	NA
patient_17	5-36	T	327	A	1	1136731	putP	979	proline:Na+ symporter	nonsynonymous	SNP	FALSE	NA	NA	NA
patient_17	5-41	T	40	A	1	2001299	FOBKHAMO_01950	118	hypothetical protein	nonsynonymous	SNP	FALSE	NA	NA	NA
patient_17	5-36	T	97	A	1	3411479	rpsH	289	30S ribosomal subunit protein S8	nonsynonymous	SNP	FALSE	NA	NA	NA
patient_17	5-39	V	125	A	1	3457025	mreB	374	longitudinal peptidoglycan synthesis/chromosome segregation-directing complex	nonsynonymous	SNP	FALSE	NA	NA	NA
patient_17	5-36	V	166	A	1	1371643	glnQ	497	glutamine ABC transporter - ATP binding subunit	nonsynonymous	SNP	FALSE	NA	NA	NA
patient_17	5-36	V	277	V	1	1362696	ybiS	831	L,D-transpeptidase YbiS	synonymous	SNP	TRUE	NA	NA	NA
patient_17	5-40	V	464	I	1	3620102	ygjG	1390	putrescine aminotransferase / diamine transaminase	nonsynonymous	SNP	FALSE	NA	NA	NA
patient_17	5-40	V	565	D	1	962654	metG	1694	methionyl-tRNA synthetase	nonsynonymous	SNP	FALSE	NA	NA	NA
patient_17	5-36	V	65	A	1	1290196	aat	194	leucyl, phenylalanyl-tRNA-protein transferase	nonsynonymous	SNP	FALSE	NA	NA	NA
patient_17	5-36	V	967	A	1	1722778	acrB	2900	AcrB RND-type permease	nonsynonymous	SNP	FALSE	NA	NA	NA
patient_17	5-34	W	294	C	1	666853	ydcI_1	882	putative transcriptional regulator LysR-type	nonsynonymous	SNP	FALSE	NA	NA	NA
patient_17	5-41	Y	134	H	1	931218	oppD	400	murein tripeptide ABC transporter / peptide ABC transporter - putative ATP binding subunit	nonsynonymous	SNP	FALSE	NA	NA	NA
patient_17	5-36	Y	188	C	1	2551528	alsK	563	D-allose kinase	nonsynonymous	SNP	FALSE	NA	NA	NA
patient_17	5-36	Y	395	Y	1	1015039	stfE	1185	e14 prophage, predicted side tail fiber protein fragment	synonymous	SNP	TRUE	NA	NA	NA
patient_17	5-38	NA	NA	NA	21553	1596319	FOBKHAMO_01565–[cusC]	NA	FOBKHAMO_01565, insAB-1_15, fadD_2, ybdZ, fes, fepA, entD, FOBKHAMO_01572, insL-3_2, hokE_1, ybdK, ybdJ, FOBKHAMO_01577, nfsB, ybdG, pheP, cusA, cusB, cusF, [cusC]	NA	DEL	NA	cus system PMID: 22348296	TRUE	NA
patient_17	5-38	NA	NA	NA	19630	1	finO–[traD]	NA	finO, ycjY_2, FOBKHAMO_04894, traI, [traD][FOBKHAMO_04909], FOBKHAMO_04910, FOBKHAMO_04911, FOBKHAMO_04912, traA, traY, FOBKHAMO_04915, traM, FOBKHAMO_04917, yfjQ_3, FOBKHAMO_04919	NA	DEL	NA	NA	TRUE	NA
patient_17	5-40	NA	NA	NA	39129	1127916	[pgaA_1]–insAB‑1_13	NA	[pgaA_1], [insAB‑1_11], pgaA_2, insA‑1_1, insAB‑1_12, phoH, efeB, FOBKHAMO_01136, efeU_1, putP, putA, rutR, rutA, rutB, rutC, rutD, rutE, rutF, rutG, FOBKHAMO_01148, wrbA, yccJ, agp, yccE, cbpA, cbpM, torD, torA, torC, torR_3, rbsB_1, glnL_1, yccM, gnsA, cspG, insAB‑1_13	NA	DEL	NA	PutP;putA	FALSE	NA
patient_17	5-40|5-39	NA	NA	NA	13102	1895231	insAB‑1_19–ecpE	NA	insAB‑1_19, insN‑1_2, FOBKHAMO_01838, FOBKHAMO_01839, insA‑1_2, insAB‑1_20, ecpR, ecpA, ecpB, ecpC_1, FOBKHAMO_01846, insAB‑1_21, ecpC_2, ecpD, ecpE	NA	DEL	NA	NA	TRUE	NA
patient_17	5-40	NA	NA	NA	24495	1908398	yagU_1–[yafQ]	NA	yagU_1, yagU_2, paoA, paoB, paoC, FOBKHAMO_01856, yagP, FOBKHAMO_01858, proA, proB, phoE_2, crl, frsA, gpt, pepD, prfA_2, FOBKHAMO_01867, yafP, yafO, insAB‑1_22, yafN_1, dinB, motB_2, flhA_2, rayT, yafL, insB‑2, dinJ, [yafQ]	NA	DEL	NA	NA	FALSE	NA
patient_17	5-40	NA	NA	NA	15053	2101499	sgrR–[hepA]	NA	sgrR, tbpA, thiP, thiQ, FOBKHAMO_02039, araC, araB, araA, araD, polB, [hepA]	NA	DEL	NA	NA	TRUE	NA
patient_17	5-40	NA	NA	NA	2018	2487506	[flu]–[yeeR]	NA	[flu], [yeeR]	NA	DEL	NA	NA	TRUE	NA
patient_17	5-40	NA	NA	NA	8185	1	finO–[FOBKHAMO_04899]	NA	finO, ycjY_2, FOBKHAMO_04894, traI, traD, ylpA, FOBKHAMO_04898, [FOBKHAMO_04899]	NA	DEL	NA	NA	TRUE	NA
patient_17	5-39	NA	NA	NA	64105	622382	insEF‑1_2–[ydbC]	NA	insEF‑1_2, insE‑1_2, ydcD, rhsD_1, insO‑2_1, insN‑1_1, rhsD_2, vgrG1_1, yncH, yncG, ansP, FOBKHAMO_00628, yncD, mcbR, curA, mnaT, ydcZ, ydcY, ydcX, ydcW, ydcV, ydcU, ydcT, ydcS, ydcR, hicB_1, hicA, yncJ, ydcP, ydcN, ydcO, ydcM_2, ydcL, FOBKHAMO_00650, insAB‑1_9, tehB, tehA, ydcK, rimL, ydcH, mdoD, FOBKHAMO_00658, ydcI_1, trg, mokB, ydcA, cybB, gapA_2, aldA, FOBKHAMO_00666, hrpA, azoR, ynbD, ynbC,…	NA	DEL	NA	NA	TRUE	NA
patient_17	5-39	NA	NA	NA	15842	1908421	yagU_1–FOBKHAMO_01867	NA	yagU_1, yagU_2, paoA, paoB, paoC, FOBKHAMO_01856, yagP, FOBKHAMO_01858, proA, proB, phoE_2, crl, frsA, gpt, pepD, prfA_2, FOBKHAMO_01867	NA	DEL	NA	NA	TRUE	NA
patient_17	5-41	NA	NA	NA	80243	622385	insEF‑1_2–insE‑1_3	NA	insEF‑1_2, insE‑1_2, ydcD, rhsD_1, insO‑2_1, insN‑1_1, rhsD_2, vgrG1_1, yncH, yncG, ansP, FOBKHAMO_00628, yncD, mcbR, curA, mnaT, ydcZ, ydcY, ydcX, ydcW, ydcV, ydcU, ydcT, ydcS, ydcR, hicB_1, hicA, yncJ, ydcP, ydcN, ydcO, ydcM_2, ydcL, FOBKHAMO_00650, insAB‑1_9, tehB, tehA, ydcK, rimL, ydcH, mdoD, FOBKHAMO_00658, ydcI_1, trg, mokB, ydcA, cybB, gapA_2, aldA, FOBKHAMO_00666, hrpA, azoR, ynbD, ynbC,…	NA	DEL	NA	NA	TRUE	NA
patient_17	5-41|5-36	NA	NA	NA	10587	773594	[insAB‑1_10]–[uspE]	NA	[insAB‑1_10], FOBKHAMO_00766, ydaM, FOBKHAMO_00768, abgR, abgA, abgB, abgT, ogt, fnr, [uspE]	NA	DEL	NA	NA	FALSE	NA
patient_17	5-41	NA	NA	NA	19969	309020	[nrdF]–[ypjB]	NA	[nrdF], nrdE, nrdI, nrdH, ygaM, ygaC, alaE, stpA, ygaP, ygaV, yqaE, ygaU, csiR, gabP, gabT, gabD, lhgO, csiD, FOBKHAMO_03965, ygaQ_1, ygaQ_2, FOBKHAMO_03968, ypjC, [ypjB]	NA	DEL	NA	NA	TRUE	NA
patient_17	5-41	NA	NA	NA	27928	654258	[yfeA_1]–[yedW_11]	NA	[yfeA_1], FOBKHAMO_04315, insAB‑1_38, yfeA_2, nupC, mntH, FOBKHAMO_04320, yfeO, glk, fryB, fryC, ypdF, ypdE, fryA, ypdC, ypdB_2, ypdA_1, alaC, lpxP, yfdY, ypdI, yfdX, frc, oxc, yfdV, yfdE, [yedW_11]	NA	DEL	NA	NA	TRUE	NA
patient_17	5-41	NA	NA	NA	11320	79002	[FOBKHAMO_04758]–[FOBKHAMO_04768]	NA	[FOBKHAMO_04758], FOBKHAMO_04759, FOBKHAMO_04760, FOBKHAMO_04761, FOBKHAMO_04762, FOBKHAMO_04763, FOBKHAMO_04764, FOBKHAMO_04765, repE, FOBKHAMO_04767, [FOBKHAMO_04768]	NA	DEL	NA	NA	TRUE	TRUE
patient_17	5-41	NA	NA	NA	7628	1	insC‑1_9–[FOBKHAMO_04780]	NA	insC‑1_9, FOBKHAMO_04776, ydeO_2, insO‑2_5, insN‑1_5, [FOBKHAMO_04780]	NA	DEL	NA	NA	TRUE	TRUE
patient_17	5-41	NA	NA	NA	12164	60898	[yliF_2]–bcsC_2	NA	[yliF_2], [insAB‑1_44], FOBKHAMO_04845, bcsA_2, bcsB_2, FOBKHAMO_04848, FOBKHAMO_04849, bcsC_2	NA	DEL	NA	NA	TRUE	TRUE
patient_17	5-34	NA	NA	NA	7028	1129942	[pgaA_2]–[putP]	NA	[pgaA_2], insA‑1_1, insAB‑1_12, phoH, efeB, FOBKHAMO_01136, efeU_1, [putP]	NA	DEL	NA	NA	TRUE	NA
patient_17	5-34	NA	NA	NA	16120	2562052	[FOBKHAMO_02501]–[yjcE]	NA	[FOBKHAMO_02501], gltP, nrfG, nrfF, nrfE, nrfD, nrfC, nrfB, nrfA, acs, FOBKHAMO_02511, actP, FOBKHAMO_02513, [yjcE]	NA	DEL	NA	NA	TRUE	NA
patient_17	5-34	NA	NA	NA	418	1310	ydeO_2	NA	YdeO DNA‑binding transcriptional dual regulator	NA	DEL	NA	NA	TRUE	TRUE
patient_17	5-36	NA	NA	NA	906	759497	[FOBKHAMO_00746]–[ydaT_1]	NA	[FOBKHAMO_00746], [ydaT_1]	NA	DEL	NA	NA	FALSE	NA
